# Supplementary material for: The Bergen Facebook Addiction Scale: its psychometric properties and invariance among women with eating disorders
Source: BMC Womens Health. 2022 Mar 31;22:99. doi: 10.1186/s12905-022-01677-2 (PMC8968775; doi:10.1186/s12905-022-01677-2)
Supplement: Supplementary file 2 — Additional file 2. Additional analysis not included in the manuscript (exploratory factor analysis, BFAS difference across different age groups, multicollinearity of the BFAS. [file 12905_2022_1677_MOESM2_ESM.xlsx]

## Sheet: EFA of the BFAS
				Appendix B.
Supplementary excel 1 showing extra relevant analyses that are not reported in the texts.
Items	Mean	SD	Communalities	Scale mean if item deleted	Scale variance if item deleted	Item total correlation	Cronbach's Alpha if Item Deleted
Spent a lot of time thinking about Facebook or planned use of Facebook?	2	1.1	0.74	11.55	41.17	0.85	0.96
Become restless or troubled if you have been prohibited from using Facebook?	2.1	1.4	0.88	11.09	36.74	0.92	0.95
Used Facebook so much that it has a negative impact on your job/studies?	2.1	1.4	0.76	10.72	38.07	0.85	0.96
Felt an urge to use Facebook more and more	2.4	1.4	0.85	11.31	37	0.92	0.95
Used Facebook in order to forget about personal problems?	2.8	1.3	0.75	11.33	36.36	0.93	0.95
Tried to cut down on the use of Facebook without success?	2.2	1.4	0.86	11.4	36.96	0.87	0.96

## Sheet: Age group diff in BFAS & S-IAT
Age 4 categories
		Frequency	Percent	Valid Percent	Cumulative Percent
Valid	18 years or less	33	26.8293	26.8293	26.8293
	19-30 years	44	35.7724	35.7724	62.6016
	31-40 years	32	26.0163	26.0163	88.6179
	41 years or more	14	11.3821	11.3821	100
	Total	123	100	100
BOOTSTRAP
/SAMPLING METHOD=SIMPLE
/VARIABLES TARGET=BFAS6_Total IAT_6Items INPUT=Age4Cat
/CRITERIA CILEVEL=95 CITYPE=PERCENTILE NSAMPLES=1000
/MISSING USERMISSING=EXCLUDE.
Bootstrap
Bootstrap Specifications
Sampling Method	Simple
Number of Samples	1000
Confidence Interval Level	0.95
Confidence Interval Type	Percentile
ONEWAY BFAS6_Total IAT_6Items BY Age4Cat
/STATISTICS DESCRIPTIVES EFFECTS
/MISSING ANALYSIS
/POSTHOC=T3 ALPHA(0.05).
Oneway
Descriptives
					Statistic	Bootstrapa
						Bias	Std. Error	95% Confidence Interval
								Lower	Upper
6-item Facebook addiction	18 years or less		N		33	0.196	4.70869	24	43
			Mean		16.7879	-0.00392783	1.2254	14.3128	19.0934
			Std. Deviation		7.19704	-0.117171	0.5023	6.04737	8.03696
			Std. Error		1.25284
			95% Confidence Interval for Mean	Lower Bound	14.2359
				Upper Bound	19.3398
			Minimum		6
			Maximum		28
	19-30 years		N		44	-0.264	5.28301	33	54.9746
			Mean		15.3182	-0.0161914	1.06591	13.2904	17.4373
			Std. Deviation		7.1358	-0.109906	0.556141	5.87587	8.04108
			Std. Error		1.07576
			95% Confidence Interval for Mean	Lower Bound	13.1487
				Upper Bound	17.4877
			Minimum		6
			Maximum		29
	31-40 years		N		32	0.058	4.77068	23	42
			Mean		10.4062	0.0101048	1.15294	8.35909	12.8432
			Std. Deviation		6.47506	-0.215203	1.12767	3.81988	8.11106
			Std. Error		1.14464
			95% Confidence Interval for Mean	Lower Bound	8.07174
				Upper Bound	12.7408
			Minimum		6
			Maximum		27
	41 years or more		N		14	0.01	3.62699	7	21
			Mean		6.92857	0.0009578	0.317585	6.36364	7.61083
			Std. Deviation		1.20667	-0.0914156	0.327245	0.477596	1.63296
			Std. Error		0.322495
			95% Confidence Interval for Mean	Lower Bound	6.23186
				Upper Bound	7.62528
			Minimum		6
			Maximum		10
	Total		N		123	0	0	123	123
			Mean		13.4797	-0.00296748	0.659866	12.2439	14.7317
			Std. Deviation		7.34328	-0.0436674	0.354511	6.58274	7.96074
			Std. Error		0.662121
			95% Confidence Interval for Mean	Lower Bound	12.1689
				Upper Bound	14.7904
			Minimum		6
			Maximum		29
	Model	Fixed Effects	Std. Deviation		6.58857	-0.107096	0.386155	5.67783	7.18424
			Std. Error		0.594072
			95% Confidence Interval for Mean	Lower Bound	12.3034
				Upper Bound	14.656
		Random Effects	Std. Error		2.10249
			95% Confidence Interval for Mean	Lower Bound	6.78862
				Upper Bound	20.1707
			Between- Component Variance		14.4965
Internet Addiction 6 items	18 years or less		N		33	0.196	4.70869	24	43
			Mean		10.9091	0.0151295	1.61605	7.79467	14.1998
			Std. Deviation		9.1425	-0.176624	0.932345	6.75568	10.5324
			Std. Error		1.5915
			95% Confidence Interval for Mean	Lower Bound	7.6673
				Upper Bound	14.1509
			Minimum		0
			Maximum		28
	19-30 years		N		44	-0.264	5.28301	33	54.9746
			Mean		9.09091	-0.0021109	1.21371	6.68442	11.6345
			Std. Deviation		8.14353	-0.130769	0.835698	6.27951	9.55855
			Std. Error		1.22768
			95% Confidence Interval for Mean	Lower Bound	6.61505
				Upper Bound	11.5668
			Minimum		0
			Maximum		28
	31-40 years		N		32	0.058	4.77068	23	42
			Mean		4.28125	-0.0205178	1.32004	1.97215	7.07871
			Std. Deviation		7.45842	-0.393404	1.76583	2.87726	10.0955
			Std. Error		1.31847
			95% Confidence Interval for Mean	Lower Bound	1.5922
				Upper Bound	6.9703
			Minimum		0
			Maximum		29
	41 years or more		N		14	0.01	3.62699	7	21
			Mean		0.642857	0.0090702	0.268813	0.166667	1.18182
			Std. Deviation		1.00821	-0.0609701	0.230769	0.40452	1.31729
			Std. Error		0.269455
			95% Confidence Interval for Mean	Lower Bound	0.0607351
				Upper Bound	1.22498
			Minimum		0
			Maximum		3
	Total		N		123	0	0	123	123
			Mean		7.36585	0.000609756	0.764681	5.89452	8.84532
			Std. Deviation		8.46717	-0.05743	0.591367	7.06345	9.47517
			Std. Error		0.763459
			95% Confidence Interval for Mean	Lower Bound	5.85451
				Upper Bound	8.8772
			Minimum		0
			Maximum		29
	Model	Fixed Effects	Std. Deviation		7.81296	-0.141042	0.594015	6.38312	8.70916
			Std. Error		0.704471
			95% Confidence Interval for Mean	Lower Bound	5.97093
				Upper Bound	8.76078
		Random Effects	Std. Error		2.14859
			95% Confidence Interval for Mean	Lower Bound	0.528078
				Upper Bound	14.2036
			Between- Component Variance		14.6841
a. Unless otherwise noted, bootstrap results are based on 1000 bootstrap samples
ANOVA
		Sum of Squares	df	Mean Square	F	Sig.
6-item Facebook addiction	Between Groups	1412.99	3	470.997	10.8501	2.35997e-06
	Within Groups	5165.71	119	43.4093
	Total	6578.7	122
Internet Addiction 6 items	Between Groups	1482.49	3	494.163	8.09541	5.95012e-05
	Within Groups	7264.05	119	61.0424
	Total	8746.54	122
Post Hoc Tests
Multiple Comparisons
Dunnett T3
Dependent Variable			Mean Difference (I-J)	Std. Error	Sig.	95% Confidence Interval
						Lower Bound	Upper Bound
6-item Facebook addiction	18 years or less	19-30 years	1.4697	1.65133	0.937521	-2.99721	5.93661
		31-40 years	6.382*	1.697	0.00224412	1.77866	10.9846
		41 years or more	9.859*	1.29368	3.07454e-08	6.26948	13.4491
	19-30 years	18 years or less	-1.4697	1.65133	0.937521	-5.93661	2.99721
		31-40 years	4.912*	1.57082	0.0152233	0.665505	9.15836
		41 years or more	8.390*	1.12306	6.83145e-09	5.31907	11.4601
	31-40 years	18 years or less	-6.382*	1.697	0.00224412	-10.9846	-1.77866
		19-30 years	-4.912*	1.57082	0.0152233	-9.15836	-0.665505
		41 years or more	3.478*	1.1892	0.034637	0.175734	6.77962
	41 years or more	18 years or less	-9.859*	1.29368	3.07454e-08	-13.4491	-6.26948
		19-30 years	-8.390*	1.12306	6.83145e-09	-11.4601	-5.31907
		31-40 years	-3.478*	1.1892	0.034637	-6.77962	-0.175734
Internet Addiction 6 items	18 years or less	19-30 years	1.81818	2.01	0.932679	-3.62915	7.26551
		31-40 years	6.62784*	2.0667	0.0126602	1.01809	12.2376
		41 years or more	10.26623*	1.61415	1.81425e-06	5.77145	14.761
	19-30 years	18 years or less	-1.81818	2.01	0.932679	-7.26551	3.62915
		31-40 years	4.80966	1.80155	0.0546722	-0.0610625	9.68038
		41 years or more	8.44805*	1.25691	1.3137e-07	5.00344	11.8927
	31-40 years	18 years or less	-6.62784*	2.0667	0.0126602	-12.2376	-1.01809
		19-30 years	-4.80966	1.80155	0.0546722	-9.68038	0.0610625
		41 years or more	3.63839	1.34573	0.0609018	-0.110778	7.38756
	41 years or more	18 years or less	-10.26623*	1.61415	1.81425e-06	-14.761	-5.77145
		19-30 years	-8.44805*	1.25691	1.3137e-07	-11.8927	-5.00344
		31-40 years	-3.63839	1.34573	0.0609018	-7.38756	0.110778
*. The mean difference is significant at the 0.05 level.
Bootstrap for Multiple Comparisons
Dunnett T3
Dependent Variable			Mean Difference (I-J)	Bootstrapa
				Bias	Std. Error	95% Confidence Interval
						Lower	Upper
6-item Facebook addiction	18 years or less	19-30 years	1.4697	0.0122636	1.64581	-1.76189	4.62809
		31-40 years	6.38163	-0.0140327	1.64864	3.20677	9.5613
		41 years or more	9.85931	-0.00488563	1.27492	7.3625	12.2935
	19-30 years	18 years or less	-1.4697	-0.0122636	1.64581	-4.62809	1.76189
		31-40 years	4.91193	-0.0262962	1.59924	1.54966	8.00889
		41 years or more	8.38961	-0.0171492	1.11261	6.11225	10.6647
	31-40 years	18 years or less	-6.38163	0.0140327	1.64864	-9.5613	-3.20677
		19-30 years	-4.91193	0.0262962	1.59924	-8.00889	-1.54966
		41 years or more	3.47768	0.00914704	1.19798	1.32508	5.96097
	41 years or more	18 years or less	-9.85931	0.00488563	1.27492	-12.2935	-7.3625
		19-30 years	-8.38961	0.0171492	1.11261	-10.6647	-6.11225
		31-40 years	-3.47768	-0.00914704	1.19798	-5.96097	-1.32508
Internet Addiction 6 items	18 years or less	19-30 years	1.81818	0.0172404	2.06659	-2.29674	5.82155
		31-40 years	6.62784	0.0356473	2.03198	2.80311	10.7699
		41 years or more	10.2662	0.00605935	1.6356	7.26718	13.6012
	19-30 years	18 years or less	-1.81818	-0.0172404	2.06659	-5.82155	2.29674
		31-40 years	4.80966	0.0184069	1.84886	0.918063	8.44532
		41 years or more	8.44805	-0.0111811	1.23069	5.95942	10.9518
	31-40 years	18 years or less	-6.62784	-0.0356473	2.03198	-10.7699	-2.80311
		19-30 years	-4.80966	-0.0184069	1.84886	-8.44532	-0.918063
		41 years or more	3.63839	-0.029588	1.34132	1.16563	6.53919
	41 years or more	18 years or less	-10.2662	-0.00605935	1.6356	-13.6012	-7.26718
		19-30 years	-8.44805	0.0111811	1.23069	-10.9518	-5.95942
		31-40 years	-3.63839	0.029588	1.34132	-6.53919	-1.16563
a. Unless otherwise noted, bootstrap results are based on 1000 bootstrap samples
NPAR TESTS
/K-W=BFAS6_Total IAT_6Items BY Age4Cat(1 4)
/MEDIAN=BFAS6_Total IAT_6Items BY Age4Cat(1 4)
/STATISTICS DESCRIPTIVES QUARTILES
/MISSING ANALYSIS
/METHOD=MC CIN(99) SAMPLES(10000).
NPar Tests
Descriptive Statistics
	N	Mean	Std. Deviation	Minimum	Maximum	Percentiles
						25th	50th (Median)	75th
6-item Facebook addiction	123	13.4797	7.34328	6	29	7	11	19
Internet Addiction 6 items	123	7.36585	8.46717	0	29	1	4	11
Age 4 categories	123	2.21951	0.971197	1	4	1	2	3
Kruskal-Wallis Test
Ranks
Age 4 categories		N	Mean Rank
6-item Facebook addiction	18 years or less	33	80.5152
	19-30 years	44	73.2045
	31-40 years	32	44.4844
	41 years or more	14	23.1786
	Total	123
Internet Addiction 6 items	18 years or less	33	79.5909
	19-30 years	44	72.7273
	31-40 years	32	45.4375
	41 years or more	14	24.6786
	Total	123
Test Statisticsa,b
			6-item Facebook addiction	Internet Addiction 6 items
Chi-Square			37.8483	34.7409
df			3	3
Asymp. Sig.			3.0434e-08	1.38191e-07
Monte Carlo Sig.	Sig.		.000c	.000c
	99% Confidence Interval	Lower Bound	0	0
		Upper Bound	0.000460411	0.000460411
a. Kruskal Wallis Test
b. Grouping Variable: Age 4 categories
c. Based on 10000 sampled tables with starting seed 299883525.
Median Test
Frequencies
		Age 4 categories
		18 years or less	19-30 years	31-40 years	41 years or more
6-item Facebook addiction	> Median	21	29	6	0
	<= Median	12	15	26	14
Internet Addiction 6 items	> Median	22	27	7	0
	<= Median	11	17	25	14
Test Statisticsa
			6-item Facebook addiction	Internet Addiction 6 items
N			123	123
Median			11	4
Chi-Square			32.687b	29.315b
df			3	3
Asymp. Sig.			3.74979e-07	1.9227e-06
Monte Carlo Sig.	Sig.		.000c	.000c
	99% Confidence Interval	Lower Bound	0	0
		Upper Bound	0.000460411	0.000460411
a. Grouping Variable: Age 4 categories
b. 0 cells (0.0%) have expected frequencies less than 5. The minimum expected cell frequency is 6.4.
c. Based on 10000 sampled tables with starting seed 299883525.
DATASET ACTIVATE DataSet1.
SAVE OUTFILE='C:\Users\Amira Ali\Desktop\Desktop 2020 1 23\Addiction\Spain\Complete BFAS.sav'
/COMPRESSED.
RECODE Edad (Lowest thru 18=1) (19 thru 30=2) (31 thru Highest=3) INTO Age3Cat.
VARIABLE LABELS Age3Cat 'Age 3 categories'.
EXECUTE.
FREQUENCIES VARIABLES=Age3Cat
/ORDER=ANALYSIS.
Frequencies
Age 3 categories
		Frequency	Percent	Valid Percent	Cumulative Percent
Valid	18 years or less	33	26.8293	26.8293	26.8293
	19-40 years	44	35.7724	35.7724	62.6016
	41 years or more	46	37.3984	37.3984	100
	Total	123	100	100
BOOTSTRAP
/SAMPLING METHOD=SIMPLE
/VARIABLES TARGET=BFAS6_Total IAT_6Items INPUT=Age3Cat
/CRITERIA CILEVEL=95 CITYPE=PERCENTILE NSAMPLES=1000
/MISSING USERMISSING=EXCLUDE.
Bootstrap
Bootstrap Specifications
Sampling Method	Simple
Number of Samples	1000
Confidence Interval Level	0.95
Confidence Interval Type	Percentile
ONEWAY BFAS6_Total IAT_6Items BY Age3Cat
/STATISTICS DESCRIPTIVES EFFECTS
/MISSING ANALYSIS
/POSTHOC=T3 ALPHA(0.05).
Oneway
Descriptives
					Statistic	Bootstrapb
						Bias	Std. Error	95% Confidence Interval
								Lower	Upper
6-item Facebook addiction	18 years or less		N		33	-0.062	4.93036	24	42
			Mean		16.7879	-0.032233	1.24572	14.2927	19.1242
			Std. Deviation		7.19704	-0.13065	0.508228	6.03421	7.97993
			Std. Error		1.25284
			95% Confidence Interval for Mean	Lower Bound	14.2359
				Upper Bound	19.3398
			Minimum		6
			Maximum		28
	19-40 years		N		44	-0.176	5.30633	33	54
			Mean		15.3182	-0.0131163	1.09309	13.1849	17.563
			Std. Deviation		7.1358	-0.128492	0.560293	5.78133	8.02549
			Std. Error		1.07576
			95% Confidence Interval for Mean	Lower Bound	13.1487
				Upper Bound	17.4877
			Minimum		6
			Maximum		29
	41 years or more		N		46	0.238	5.42797	36	57.9746
			Mean		9.34783	0.00739166	0.839784	7.78269	11.1481
			Std. Deviation		5.64985	-0.13896	1.04345	3.23007	7.33549
			Std. Error		0.833025
			95% Confidence Interval for Mean	Lower Bound	7.67003
				Upper Bound	11.0256
			Minimum		6
			Maximum		27
	Total		N		123	0	0	123	123
			Mean		13.4797	-0.0230976	0.675105	12.0815	14.7557
			Std. Deviation		7.34328	-0.0492457	0.365687	6.49859	7.98562
			Std. Error		0.662121
			95% Confidence Interval for Mean	Lower Bound	12.1689
				Upper Bound	14.7904
			Minimum		6
			Maximum		29
	Model	Fixed Effects	Std. Deviation		6.63544	-0.101848	0.403552	5.69564	7.28584
			Std. Error		0.598298
			95% Confidence Interval for Mean	Lower Bound	12.2951
				Upper Bound	14.6643
		Random Effects	Std. Error		2.32583
			95% Confidence Interval for Mean	Lower Bound	3.47242
				Upper Bound	23.4869
			Between- Component Variance		14.8657
Internet Addiction 6 items	18 years or less		N		33	-0.062	4.93036	24	42
			Mean		10.9091	-0.0411589	1.6084	7.64233	14.2293
			Std. Deviation		9.1425	-0.182629	0.928326	6.91452	10.4894
			Std. Error		1.5915
			95% Confidence Interval for Mean	Lower Bound	7.6673
				Upper Bound	14.1509
			Minimum		0
			Maximum		28
	19-40 years		N		44	-0.176	5.30633	33	54
			Mean		9.09091	-0.030916	1.24015	6.75019	11.5744
			Std. Deviation		8.14353	-0.168151	0.858068	6.12177	9.56629
			Std. Error		1.22768
			95% Confidence Interval for Mean	Lower Bound	6.61505
				Upper Bound	11.5668
			Minimum		0
			Maximum		28
	41 years or more		N		46	0.238	5.42797	36	57.9746
			Mean		3.17391	0.0141381	0.957493	1.48841	5.18742
			Std. Deviation		6.44051	-0.212873	1.56621	2.59128	8.97438
			Std. Error		0.949602
			95% Confidence Interval for Mean	Lower Bound	1.26132
				Upper Bound	5.08651
			Minimum		0
			Maximum		29
	Total		N		123	0	0	123	123
			Mean		7.36585	-0.0301138	0.777625	5.87846	8.94288
			Std. Deviation		8.46717	-0.0589087	0.598482	7.16573	9.56838
			Std. Error		0.763459
			95% Confidence Interval for Mean	Lower Bound	5.85451
				Upper Bound	8.8772
			Minimum		0
			Maximum		29
	Model	Fixed Effects	Std. Deviation		7.84908	-0.117949	0.614305	6.44044	8.87193
			Std. Error		0.707728
			95% Confidence Interval for Mean	Lower Bound	5.9646
				Upper Bound	8.76711
		Random Effects	Std. Error		2.37687
			95% Confidence Interval for Mean	Lower Bound	-2.86099
				Upper Bound	17.5927
			Between- Component Variance		15.1515
b. Unless otherwise noted, bootstrap results are based on 1000 bootstrap samples
Post Hoc Tests
Multiple Comparisons
Dunnett T3
Dependent Variable			Mean Difference (I-J)	Std. Error	Sig.	95% Confidence Interval
						Lower Bound	Upper Bound
6-item Facebook addiction	18 years or less	19-40 years	1.4697	1.65133	0.754598	-2.56787	5.50726
		41 years or more	7.440*	1.50451	2.02848e-05	3.74587	11.1342
	19-40 years	18 years or less	-1.4697	1.65133	0.754598	-5.50726	2.56787
		41 years or more	5.970*	1.36059	0.000101434	2.65636	9.28435
	41 years or more	18 years or less	-7.440*	1.50451	2.02848e-05	-11.1342	-3.74587
		19-40 years	-5.970*	1.36059	0.000101434	-9.28435	-2.65636
Internet Addiction 6 items	18 years or less	19-40 years	1.81818	2.01	0.745479	-3.10424	6.74061
		41 years or more	7.73518*	1.85328	0.000328925	3.17404	12.2963
	19-40 years	18 years or less	-1.81818	2.01	0.745479	-6.74061	3.10424
		41 years or more	5.91700*	1.55208	0.000796509	2.13654	9.69745
	41 years or more	18 years or less	-7.73518*	1.85328	0.000328925	-12.2963	-3.17404
		19-40 years	-5.91700*	1.55208	0.000796509	-9.69745	-2.13654
*. The mean difference is significant at the 0.05 level.
Bootstrap for Multiple Comparisons
Dunnett T3
Dependent Variable			Mean Difference (I-J)	Bootstrapa
				Bias	Std. Error	95% Confidence Interval
						Lower	Upper
6-item Facebook addiction	18 years or less	19-40 years	1.4697	-0.0191167	1.61563	-1.93636	4.6601
		41 years or more	7.44005	-0.0396247	1.50413	4.33061	10.3911
	19-40 years	18 years or less	-1.4697	0.0191167	1.61563	-4.6601	1.93636
		41 years or more	5.97036	-0.020508	1.37339	3.24342	8.78095
	41 years or more	18 years or less	-7.44005	0.0396247	1.50413	-10.3911	-4.33061
		19-40 years	-5.97036	0.020508	1.37339	-8.78095	-3.24342
Internet Addiction 6 items	18 years or less	19-40 years	1.81818	-0.0102429	1.98266	-2.24729	5.67262
		41 years or more	7.73518	-0.055297	1.87385	3.95375	11.379
	19-40 years	18 years or less	-1.81818	0.0102429	1.98266	-5.67262	2.24729
		41 years or more	5.917	-0.0450541	1.55531	2.95336	9.1428
	41 years or more	18 years or less	-7.73518	0.055297	1.87385	-11.379	-3.95375
		19-40 years	-5.917	0.0450541	1.55531	-9.1428	-2.95336
a. Unless otherwise noted, bootstrap results are based on 1000 bootstrap samples
NPAR TESTS
/K-W=BFAS6_Total IAT_6Items BY Age3Cat(1 4)
/MEDIAN=BFAS6_Total IAT_6Items BY Age3Cat(1 3)
/STATISTICS DESCRIPTIVES QUARTILES
/MISSING ANALYSIS
/METHOD=MC CIN(99) SAMPLES(10000).
NPar Tests
Descriptive Statistics
	N	Mean	Std. Deviation	Minimum	Maximum	Percentiles
						25th	50th (Median)	75th
6-item Facebook addiction	123	13.4797	7.34328	6	29	7	11	19
Internet Addiction 6 items	123	7.36585	8.46717	0	29	1	4	11
Age 3 categories	123	2.10569	0.797671	1	3	1	2	3
Kruskal-Wallis Test
Ranks
Age 3 categories		N	Mean Rank
6-item Facebook addiction	18 years or less	33	80.5152
	19-40 years	44	73.2045
	41 years or more	46	38
	Total	123
Internet Addiction 6 items	18 years or less	33	79.5909
	19-40 years	44	72.7273
	41 years or more	46	39.1196
	Total	123
Test Statisticsa,b
			6-item Facebook addiction	Internet Addiction 6 items
Chi-Square			34.3444	31.3931
df			2	2
Asymp. Sig.			3.4851e-08	1.52428e-07
Monte Carlo Sig.	Sig.		.000c	.000c
	99% Confidence Interval	Lower Bound	0	0
		Upper Bound	0.000460411	0.000460411
a. Kruskal Wallis Test
b. Grouping Variable: Age 3 categories
c. Based on 10000 sampled tables with starting seed 743671174.
Median Test
Frequencies
		Age 3 categories
		18 years or less	19-40 years	41 years or more
6-item Facebook addiction	> Median	21	29	6
	<= Median	12	15	40
Internet Addiction 6 items	> Median	22	27	7
	<= Median	11	17	39
Test Statisticsa
			6-item Facebook addiction	Internet Addiction 6 items
N			123	123
Median			11	4
Chi-Square			31.306b	27.436b
df			2	2
Asymp. Sig.			1.59203e-07	1.10245e-06
Monte Carlo Sig.	Sig.		.000c	.000c
	99% Confidence Interval	Lower Bound	0	0
		Upper Bound	0.000460411	0.000460411
a. Grouping Variable: Age 3 categories
b. 0 cells (0.0%) have expected frequencies less than 5. The minimum expected cell frequency is 15.0.
c. Based on 10000 sampled tables with starting seed 743671174.

## Sheet: BFAS Multicollinearity
Multicollinearity
Coefficientsa
Model		Unstandardized Coefficients		Standardized Coefficients	t	Sig.	Collinearity Statistics
		B	Std. Error	Beta			Tolerance	VIF
1	(Constant)	-1.04652e-14	4.6987e-08		-2.22724e-07	1
	Spent a lot of time thinking about Facebook or planned use of Facebook?	1	3.60272e-08	0.145013	2.77568e+07	0	0.257508	3.88338
	Felt an urge to use Facebook more and more	1	3.69235e-08	0.187494	2.7083e+07	0	0.14665	6.81895
	Used Facebook in order to forget about personal problems?	1	2.91365e-08	0.182104	3.43212e+07	0	0.24966	4.00545
	Tried to cut down on the use of Facebook without success?	1	3.81239e-08	0.184283	2.62303e+07	0	0.142396	7.02266
	Become restless or troubled if you have been prohibited from using Facebook?	1	4.03194e-08	0.18995	2.4802e+07	0	0.119828	8.3453
	Used Facebook so much that it has a negative impact on your job/studies?	1	2.81594e-08	0.193054	3.55121e+07	0	0.237826	4.20475
a. Dependent Variable: 6-item Facebook addiction
